# Supplementary material for: Additives Altered Bacterial Communities and Metabolic Profiles in Silage Hybrid Pennisetum
Source: Front Microbiol. 2022 Jan 5;12:770728. doi: 10.3389/fmicb.2021.770728 (PMC8767026; doi:10.3389/fmicb.2021.770728)
Supplement: Supplementary file 3 [file Table_3.XLSX]

## Sheet: CK vs MA
Table S3a Differential bacteria between CK and MA analysed via LEfSe
Taxa	Treatments		P value	LDA score
	CK	MA
Bacteria.Firmicutes.Bacilli.Bacillales	0.0501754	0.503183	0.00394775	5.37077
Bacteria.Proteobacteria	0.70457	0.32431	0.00394775	5.26744
Bacteria.Firmicutes	0.271806	0.63954	0.00394775	5.25585
Bacteria.Firmicutes.Bacilli.Bacillales.Bacillaceae	0.0350357	0.366593	0.00394775	5.2292
Bacteria.Firmicutes.Bacilli	0.246429	0.578661	0.00394775	5.22196
Bacteria.Firmicutes.Bacilli.Bacillales.Bacillaceae.Bacillus	0.0334901	0.356492	0.00394775	5.21757
Bacteria.Proteobacteria.Gammaproteobacteria	0.623252	0.310624	0.00394775	5.17812
Bacteria.Proteobacteria.Gammaproteobacteria.Betaproteobacteriales.Burkholderiaceae	0.592911	0.284486	0.00394775	5.1738
Bacteria.Proteobacteria.Gammaproteobacteria.Betaproteobacteriales	0.593581	0.285145	0.00394775	5.17378
Bacteria.Proteobacteria.Gammaproteobacteria.Betaproteobacteriales.Burkholderiaceae.Aquabacterium	0.543542	0.263427	0.00394775	5.13383
Bacteria.Firmicutes.Bacilli.Bacillales.Bacillaceae.Bacillus.Bacillus_coagulans	0.0260622	0.26757	0.00394775	5.08879
Bacteria.Firmicutes.Bacilli.Lactobacillales	0.196209	0.074898	0.037373	4.83495
Bacteria.Firmicutes.Bacilli.Lactobacillales.Leuconostocaceae	0.105886	0.0146834	0.00648531	4.69875
Bacteria.Firmicutes.Bacilli.Lactobacillales.Leuconostocaceae.Weissella	0.100279	0.0136682	0.00648531	4.67728
Bacteria.Firmicutes.Bacilli.Bacillales.Paenibacillaceae	0.00857626	0.0745294	0.00394775	4.53811
Bacteria.Proteobacteria.Alphaproteobacteria	0.0787443	0.0129228	0.00394775	4.52583
Bacteria.Firmicutes.Bacilli.Bacillales.Paenibacillaceae.Paenibacillus	0.00414397	0.0371191	0.00394775	4.23324
Bacteria.Firmicutes.Bacilli.Bacillales.Paenibacillaceae.Paenibacillus.Paenibacillus_barengoltzii	0.00175306	0.0305458	0.00394775	4.17277
Bacteria.Firmicutes.Bacilli.Bacillales.Thermoactinomycetaceae	0.001417	0.0283825	0.00394775	4.16757
Bacteria.Firmicutes.Bacilli.Bacillales.Paenibacillaceae.Brevibacillus	0.00290332	0.0289886	0.00394775	4.15052
Bacteria.Firmicutes.Bacilli.Bacillales.Thermoactinomycetaceae.Thermoactinomyces	0.00126949	0.0249918	0.00394775	4.11365
Bacteria.Proteobacteria.Alphaproteobacteria.Sphingomonadales	0.0290855	0.00458552	0.00394775	4.10227
Bacteria.Proteobacteria.Alphaproteobacteria.Sphingomonadales.Sphingomonadaceae	0.0290855	0.00458552	0.00394775	4.10227
Bacteria.Firmicutes.Clostridia.Clostridiales	0.02314	0.05598	0.037373	4.09607
Bacteria.Proteobacteria.Alphaproteobacteria.Sphingomonadales.Sphingomonadaceae.Novosphingobium.Novosphingobium_capsulatum	0.0278196	0.00358124	0.00394775	4.09601
Bacteria.Firmicutes.Clostridia	0.0231498	0.05598	0.037373	4.09588
Bacteria.Proteobacteria.Alphaproteobacteria.Sphingomonadales.Sphingomonadaceae.Novosphingobium	0.028241	0.00402932	0.00394775	4.09574
Bacteria.Firmicutes.Bacilli.Bacillales.Paenibacillaceae.Brevibacillus.Brevibacillus_sp.	0	1.99555e-05	0.0222296	4.08139
Bacteria.Proteobacteria.Deltaproteobacteria.Myxococcales.Polyangiaceae.Pajaroellobacter	0.000119466	0	0.00739713	4.05405
Bacteria.Firmicutes.Bacilli.Bacillales.Bacillaceae.Bacillus.Bacillus_smithii	0.00109205	0.0217837	0.00394775	4.04389
Bacteria.Proteobacteria.Alphaproteobacteria.Azospirillales	0.0236122	0.00209561	0.00394775	4.036
Bacteria.Proteobacteria.Alphaproteobacteria.Azospirillales.Azospirillaceae	0.0236122	0.00209561	0.00394775	4.036
Bacteria.Proteobacteria.Alphaproteobacteria.Azospirillales.Azospirillaceae.Azospirillum	0.0229162	0.00195912	0.00394775	4.02569
Bacteria.Firmicutes.Bacilli.Bacillales.Paenibacillaceae.Thermobacillus.Thermobacillus_xylanilyticus	2.25238e-05	7.89785e-05	0.0104056	3.9917
Bacteria.Firmicutes.Bacilli.Bacillales.Sporolactobacillaceae	1.23512e-05	0.000193396	0.00476268	3.96539
Bacteria.Firmicutes.Clostridia.Clostridiales.Family_XVIII	0	2.9016e-05	0.0222296	3.96211
Bacteria.Spirochaetes.Spirochaetia.Spirochaetales.Spirochaetaceae.Treponema_2.Treponema_porcinum	0	5.51937e-05	0.00739713	3.95481
Bacteria.Actinobacteria.Actinobacteria.Micrococcales.Microbacteriaceae.Microbacterium	0	2.98449e-05	0.0222296	3.95137
Bacteria.Firmicutes.Bacilli.Bacillales.Bacillaceae.Bacillus.Bacillus_ginsengihumi	0.00022198	0.0172954	0.00388491	3.92741
Bacteria.Actinobacteria.Actinobacteria.Micrococcales.Microbacteriaceae.Microbacterium.Klebsiella_pneumoniae	0	2.74816e-05	0.0222296	3.92718
Bacteria.Proteobacteria.Alphaproteobacteria.Caulobacterales	0.0193085	0.00302501	0.00394775	3.92239
Bacteria.Proteobacteria.Alphaproteobacteria.Caulobacterales.Caulobacteraceae	0.0192721	0.00301184	0.00394775	3.92201
Bacteria.Epsilonbacteraeota.Campylobacteria.Campylobacterales.Campylobacteraceae.Campylobacter	0	4.49279e-05	0.0222296	3.83308
Bacteria.Epsilonbacteraeota.Campylobacteria.Campylobacterales.Campylobacteraceae	0	4.49279e-05	0.0222296	3.83306
Bacteria.Proteobacteria.Alphaproteobacteria.Paracaedibacterales.Paracaedibacteraceae	5.78811e-05	0	0.00739713	3.82944
Bacteria.Proteobacteria.Alphaproteobacteria.Paracaedibacterales	5.78811e-05	0	0.00739713	3.82934
Bacteria.Firmicutes.Clostridia.Clostridiales.Heliobacteriaceae	2.06329e-05	8.08422e-05	0.00987554	3.81017
Bacteria.Firmicutes.Clostridia.Clostridiales.Ruminococcaceae	0.012978	0.0305864	0.0249747	3.80525
Bacteria.Proteobacteria.Alphaproteobacteria.Caulobacterales.Caulobacteraceae.Caulobacter	0.0147671	0.00238293	0.00394775	3.79151
Bacteria.Proteobacteria.Deltaproteobacteria.Myxococcales.Polyangiaceae.Polyangium	0	5.90974e-05	0.0222296	3.78609
Bacteria.Firmicutes.Bacilli.Lactobacillales.Leuconostocaceae.Weissella.Weissella_paramesenteroides	0.0116182	0.00035714	0.00369988	3.77682
Bacteria.Firmicutes.Bacilli.Bacillales.Planococcaceae.Lysinibacillus	0.00193873	0.0130719	0.0104056	3.76645
Bacteria.Actinobacteria.Thermoleophilia.Solirubrobacterales	0.000111752	1.12443e-05	0.00334562	3.75465
Bacteria.Firmicutes.Bacilli.Bacillales.Thermoactinomycetaceae.Thermoactinomyces.Thermoactinomyces_intermedius	5.57032e-06	4.93246e-05	0.0326303	3.71781
Bacteria.Cyanobacteria.Sericytochromatia.Sericytochromatia	0	7.24515e-05	0.00739713	3.71338
Bacteria.Cyanobacteria.Sericytochromatia	0	7.24515e-05	0.00739713	3.71338
Bacteria.Cyanobacteria.Sericytochromatia.Sericytochromatia.Sericytochromatia	0	7.24515e-05	0.00739713	3.71333
Bacteria.Cyanobacteria.Sericytochromatia.Sericytochromatia.Sericytochromatia.Sericytochromatia	0	7.24515e-05	0.00739713	3.71332
Bacteria.Actinobacteria.Thermoleophilia.Solirubrobacterales.Solirubrobacteraceae	8.93072e-05	4.81244e-06	0.0495102	3.68333
Bacteria.Firmicutes.Bacilli.Bacillales.Paenibacillaceae.Brevibacillus.Brevibacillus_thermoruber	0.000919056	0.00957619	0.00394775	3.6817
Bacteria.Proteobacteria.Gammaproteobacteria.Betaproteobacteriales.Rhodocyclaceae.Zoogloea.Zoogloea_resiniphila	0.000104565	0	0.0222296	3.57393
Bacteria.Bacteroidetes.Bacteroidia.Bacteroidales.Paludibacteraceae	5.10129e-06	0.000320313	0.00280167	3.56805
Bacteria.Bacteroidetes.Bacteroidia.Bacteroidales.Rikenellaceae.Rikenellaceae_RC9_gut_group.wallaby_gut	8.35548e-06	8.25472e-05	0.0495102	3.53587
Bacteria.Proteobacteria.Gammaproteobacteria.Pseudomonadales.Moraxellaceae.Acinetobacter.Ambystoma_mexicanum	0	6.80559e-05	0.0222296	3.52435
Bacteria.Bacteroidetes.Bacteroidia.Bacteroidales.Prevotellaceae.Prevotellaceae_UCG_004	0	0.000135885	0.00739713	3.50675
Bacteria.Actinobacteria.Actinobacteria	0.00333979	0.00999715	0.00648531	3.49054
Bacteria.Bacteroidetes.Bacteroidia.Bacteroidales.Rikenellaceae.hoa5_07d05_gut_group	1.94961e-05	0.000164201	0.0495102	3.48746
Bacteria.Actinobacteria	0.00364869	0.0102348	0.00648531	3.48551
Bacteria.Proteobacteria.Gammaproteobacteria.Betaproteobacteriales.Rhodocyclaceae.Zoogloea	0.000115706	0	0.0222296	3.48313
Bacteria.Acidobacteria.Acidobacteriia.Acidobacteriales	9.83738e-05	1.79615e-05	0.0463198	3.46475
Bacteria.Actinobacteria.Actinobacteria.Streptomycetales.Streptomycetaceae.Streptomyces	0.000236409	0.00568929	0.00394775	3.44398
Bacteria.Actinobacteria.Actinobacteria.Streptomycetales	0.000241511	0.00568929	0.00394775	3.44373
Bacteria.Actinobacteria.Actinobacteria.Streptomycetales.Streptomycetaceae	0.000241511	0.00568929	0.00394775	3.44373
Bacteria.Bacteroidetes.Bacteroidia.Sphingobacteriales.Sphingobacteriaceae.Sphingobacterium.Sphingobacterium_faecium	0.000152866	0	0.0222296	3.43479
Bacteria.Proteobacteria.Gammaproteobacteria.Betaproteobacteriales.Burkholderiaceae.Inhella	0.00622385	0.000887982	0.00648531	3.4299
Bacteria.Firmicutes.Bacilli.Bacillales.Sporolactobacillaceae.Tuberibacillus	9.88093e-06	0.000142332	0.0210252	3.42237
Bacteria.Firmicutes.Bacilli.Bacillales.Bacillaceae.Geobacillus	0.000830488	0.00568927	0.00394775	3.41345
Bacteria.Actinobacteria.Thermoleophilia	0.000141889	2.5553e-05	0.00987554	3.40918
Bacteria.Firmicutes.Clostridia.Clostridiales.Clostridiaceae_1.Clostridium_sensu_stricto_13	0	8.28256e-05	0.0222296	3.39274
Bacteria.Firmicutes.Bacilli.Lactobacillales.Leuconostocaceae.Leuconostoc	0.00558556	0.00101164	0.0104056	3.39089
Bacteria.Firmicutes.Bacilli.Bacillales.Bacillaceae.Geobacillus.Geobacillus_thermodenitrificans	0.000730411	0.00515745	0.00394775	3.37131
Bacteria.Firmicutes.Bacilli.Bacillales.Bacillaceae.Bacillus.Bacillus_circulans	0.00170942	0.00563742	0.0163092	3.34107
Bacteria.Proteobacteria.Alphaproteobacteria.Caulobacterales.Caulobacteraceae.Brevundimonas	0.00416446	0.000603186	0.00394775	3.33019
Bacteria.Firmicutes.Clostridia.Clostridiales.Ruminococcaceae.Caproiciproducens	2.03692e-05	0.000186731	0.0308885	3.32983
Bacteria.Firmicutes.Clostridia.Clostridiales.Clostridiaceae_1	0.00233079	0.0063981	0.037373	3.32485
Bacteria.Firmicutes.Bacilli.Bacillales.Paenibacillaceae.Thermobacillus	0.000268574	0.00343457	0.00394775	3.32315
Bacteria.Firmicutes.Bacilli.Bacillales.Bacillaceae.Bacillus.Bacillus_clausii	0	0.000242195	0.002093	3.30904
Bacteria.Firmicutes.Bacilli.Bacillales.Alicyclobacillaceae	4.68857e-05	0.000292965	0.0340869	3.29146
Bacteria.Proteobacteria.Alphaproteobacteria.Caulobacterales.Caulobacteraceae.Asticcacaulis.Asticcacaulis_sp.	0.00020632	0	0.0222296	3.25326
Bacteria.Bacteroidetes.Bacteroidia.Bacteroidales.Bacteroidaceae.Bacteroides	0.000157712	0.000418234	0.0370407	3.25087
Bacteria.Bacteroidetes.Bacteroidia.Bacteroidales.Bacteroidaceae	0.000157712	0.000418234	0.0370407	3.25087
Bacteria.Proteobacteria.Alphaproteobacteria.Rhizobiales	0.00590384	0.00271288	0.0249747	3.23984
Bacteria.Proteobacteria.Alphaproteobacteria.Acetobacterales.Acetobacteraceae.Gluconobacter	9.88093e-06	0.000169988	0.0210252	3.22108
Bacteria.Bacteroidetes.Bacteroidia.Flavobacteriales	0.00362948	0.000692434	0.00648531	3.22022
Bacteria.Firmicutes.Bacilli.Bacillales.Paenibacillaceae.Thermobacillus.Thermobacillus_composti	0.000195147	0.00262941	0.00394775	3.21892
Bacteria.Firmicutes.Clostridia.Clostridiales.Christensenellaceae	0.00101692	0.00529045	0.037373	3.19907
Bacteria.Firmicutes.Clostridia.Clostridiales.Christensenellaceae.Christensenellaceae_R_7_group	0.00100158	0.00525954	0.037373	3.19888
Bacteria.Firmicutes.Bacilli.Lactobacillales.Lactobacillaceae.Lactobacillus.Lactobacillus_rossiae	0.00377395	0	0.0222296	3.19297
Bacteria.Bacteroidetes.Bacteroidia.Bacteroidales.Muribaculaceae.Muribaculaceae	0.00162699	0.00473152	0.0163092	3.16386
Bacteria.Bacteroidetes.Bacteroidia.Bacteroidales.Muribaculaceae	0.00168036	0.00475105	0.0163092	3.15728
Bacteria.Proteobacteria.Deltaproteobacteria.Bdellovibrionales.Bacteriovoracaceae	0.000195417	1.48796e-05	0.0495102	3.15721
Bacteria.Proteobacteria.Deltaproteobacteria.Bdellovibrionales.Bacteriovoracaceae.Peredibacter	0.000195417	1.48796e-05	0.0495102	3.15398
Bacteria.Firmicutes.Bacilli.Bacillales.Thermoactinomycetaceae.Thermoactinomyces.Thermoactinomyces_daqus	0.000446722	0.00280215	0.00369988	3.1505
Bacteria.Firmicutes.Clostridia.Clostridiales.Lachnospiraceae.Coprococcus_3	1.78545e-05	0.00022941	0.0210252	3.14804
Bacteria.Firmicutes.Bacilli.Bacillales.Thermoactinomycetaceae.Seinonella	0	0.000125107	0.0222296	3.13568
Bacteria.Firmicutes.Bacilli.Bacillales.Thermoactinomycetaceae.Lihuaxuella	2.781e-05	0.00144655	0.00369988	3.13535
Bacteria.Firmicutes.Bacilli.Bacillales.Bacillaceae.Bacillus.Bacillus_shackletonii	2.47023e-05	0.000811548	0.00280167	3.13525
Bacteria.Bacteroidetes.Bacteroidia.Flavobacteriales.Flavobacteriaceae	0.00277148	0.000464233	0.00648531	3.13377
Bacteria.Firmicutes.Bacilli.Bacillales.Bacillaceae.Ureibacillus	0.000118671	0.00209123	0.00394775	3.12095
Bacteria.Bacteroidetes.Bacteroidia.Bacteroidales.Rikenellaceae.Alistipes.Alistipes_finegoldii	0.0028184	0.000722475	0.0163092	3.11943
Bacteria.Bacteroidetes.Bacteroidia.Bacteroidales.Prevotellaceae.Prevotellaceae_UCG_001	6.62685e-05	0.000619203	0.0055875	3.1137
Bacteria.Bacteroidetes.Bacteroidia.Bacteroidales.Rikenellaceae.Alistipes	0.00283726	0.000787214	0.0163092	3.10969
Bacteria.Firmicutes.Bacilli.Bacillales.Thermoactinomycetaceae.Laceyella.Laceyella_sacchari	1.0164e-05	0.000432374	0.00280167	3.10839
Bacteria.Proteobacteria.Alphaproteobacteria.Rhizobiales.Stappiaceae	0.00358307	0.00139187	0.0104056	3.09497
Bacteria.Firmicutes.Clostridia.Clostridiales.Clostridiaceae_1.Clostridium_sensu_stricto_8	7.623e-06	0.000362572	0.0210252	3.0881
Bacteria.Firmicutes.Clostridia.Clostridiales.Clostridiaceae_1.Clostridium_sensu_stricto_1	0.00216144	0.00472387	0.037373	3.08527
Bacteria.Proteobacteria.Alphaproteobacteria.Rhizobiales.Stappiaceae.Pannonibacter	0.00349676	0.00136719	0.0104056	3.0835
Bacteria.Firmicutes.Bacilli.Bacillales.Paenibacillaceae.Paenibacillus.Paenibacillus_ginsengihumi	0.000169291	0.00058813	0.0463198	3.05303
Bacteria.Actinobacteria.Actinobacteria.Micromonosporales.Micromonosporaceae	0.00010056	0.000678178	0.0102718	3.04285
Bacteria.Actinobacteria.Actinobacteria.Micromonosporales	0.00010056	0.000678178	0.0102718	3.04285
Bacteria.Actinobacteria.Actinobacteria.Micromonosporales.Micromonosporaceae.Micromonospora	4.58578e-05	0.000518017	0.00334562	3.03621
Bacteria.Firmicutes.Bacilli.Bacillales.Thermoactinomycetaceae.Laceyella	1.52653e-05	0.000521827	0.00334562	3.03283
Bacteria.Proteobacteria.Gammaproteobacteria.Betaproteobacteriales.Burkholderiaceae.Ideonella	0.0022505	0.000400995	0.00394775	3.0241
Bacteria.Proteobacteria.Alphaproteobacteria.Rhizobiales.Beijerinckiaceae.Methylobacterium	0.000698099	0.00035595	0.037373	3.02362
Bacteria.Bacteroidetes.Bacteroidia.Bacteroidales.p_251_o5	2.42982e-05	0.00062974	0.0200963	3.01871
Bacteria.Bacteroidetes.Bacteroidia.Bacteroidales.p-251-o5.p-251-o5	2.42982e-05	0.00062974	0.0200963	3.01793
Bacteria.Bacteroidetes.Bacteroidia.Flavobacteriales.Flavobacteriaceae.Flavobacterium	0.00182001	0.000464233	0.00648531	3.0129
Bacteria.Firmicutes.Bacilli.Bacillales.Bacillaceae.Bacillus.Bacillus_lehensis	0	0.000168415	0.002093	3.00983
Bacteria.Proteobacteria.Alphaproteobacteria.Caulobacterales.Caulobacteraceae.Asticcacaulis	0.000280179	2.57274e-05	0.0210252	3.00353

## Sheet: CK vs GL
Table S3b Differential bacteria between CK and GL analysed via LEfSe
Taxa	Treatments		P value	LDA score
	CK	GL
Bacteria.Proteobacteria.Gammaproteobacteria.Pseudomonadales	0.0213025	0.00252948	0.0061699	4.01413
Bacteria.Proteobacteria.Gammaproteobacteria.Pseudomonadales.Moraxellaceae	0.0204857	0.00213893	0.0061699	4.00585
Bacteria.Proteobacteria.Gammaproteobacteria.Pseudomonadales.Moraxellaceae.Acinetobacter	0.0201778	0.00208707	0.0061699	3.99984
Bacteria.Proteobacteria.Gammaproteobacteria.Betaproteobacteriales.Burkholderiaceae.Pelomonas	0.0136058	0.00433262	0.0105871	3.66987
Bacteria.Bacteroidetes	0.0139495	0.00635895	0.0284597	3.65603
Bacteria.Bacteroidetes.Bacteroidia	0.0139445	0.00635895	0.0284597	3.65576
Bacteria.Proteobacteria.Gammaproteobacteria.Pseudomonadales.Moraxellaceae.Acinetobacter.Acinetobacter_gandensis	0.00576675	0	0.0344638	3.51367
Bacteria.Proteobacteria.Gammaproteobacteria.Pseudomonadales.Moraxellaceae.Acinetobacter.Acinetobacter_lwoffii	0.00479001	0	0.0128206	3.41564
Bacteria.Firmicutes.Bacilli.Bacillales.Bacillaceae.Bacillus.Bacillus_smithii	0.00109205	0.00689531	0.0061699	3.41544
Bacteria.Proteobacteria.Gammaproteobacteria.Enterobacteriales.Enterobacteriaceae.Escherichia-Shigella	0.00521094	0.0005012	0.0061699	3.37499
Bacteria.Actinobacteria	0.00364869	0.00741633	0.0105871	3.33802
Bacteria.Actinobacteria.Actinobacteria	0.00333979	0.00712039	0.0105871	3.33646
Bacteria.Firmicutes.Bacilli.Lactobacillales.Lactobacillaceae.Lactobacillus.Lactobacillus_reuteri	0.00396263	0.000480945	0.0446097	3.29006
Bacteria.Bacteroidetes.Bacteroidia.Bacteroidales.Rikenellaceae	0.00486512	0.00176424	0.0176221	3.25965
Bacteria.Bacteroidetes.Bacteroidia.Flavobacteriales	0.00362948	0.00055539	0.0061699	3.22906
Bacteria.Firmicutes.Bacilli.Lactobacillales.Lactobacillaceae.Lactobacillus.Lactobacillus_rossiae	0.00377395	0	0.0344638	3.21105
Bacteria.Bacteroidetes.Bacteroidia.Bacteroidales.Rikenellaceae.Alistipes.Alistipes_finegoldii	0.0028184	0.000278444	0.0060537	3.12436
Bacteria.Bacteroidetes.Bacteroidia.Flavobacteriales.Flavobacteriaceae	0.00277148	0.000415122	0.0105871	3.11275
Bacteria.Bacteroidetes.Bacteroidia.Bacteroidales.Rikenellaceae.Alistipes	0.00283726	0.000564038	0.0061699	3.08015
Bacteria.Proteobacteria.Alphaproteobacteria.Rhizobiales.Stappiaceae	0.00358307	0.00114674	0.0061699	3.06642
Bacteria.Proteobacteria.Alphaproteobacteria.Rhizobiales.Stappiaceae.Pannonibacter	0.00349676	0.00111939	0.0061699	3.05686

## Sheet: CK vs CE
Table S3c Differential bacteria between CK and CE analysed via LEfSe
Taxa	Treatments		P value	LDA score
	CK	CE
Bacteria.Proteobacteria.Gammaproteobacteria.Betaproteobacteriales.Burkholderiaceae.Aquabacterium	0.543542	0.674052	0.0249747	4.8334
Bacteria.Proteobacteria.Gammaproteobacteria.Pseudomonadales	0.0213025	0.00813202	0.037373	3.84858
Bacteria.Proteobacteria.Gammaproteobacteria.Pseudomonadales.Moraxellaceae	0.0204857	0.0078146	0.037373	3.83985
Bacteria.Proteobacteria.Gammaproteobacteria.Pseudomonadales.Moraxellaceae.Acinetobacter	0.0201778	0.00779696	0.037373	3.83134
Bacteria.Proteobacteria.Alphaproteobacteria.Sphingomonadales.Sphingomonadaceae.Novosphingobium	0.028241	0.0171823	0.037373	3.77368
Bacteria.Proteobacteria.Alphaproteobacteria.Sphingomonadales.Sphingomonadaceae.Novosphingobium.Novosphingobium_capsulatum	0.0278196	0.0168338	0.037373	3.77252
Bacteria.Proteobacteria.Alphaproteobacteria.Sphingomonadales.Sphingomonadaceae	0.0290855	0.0180249	0.037373	3.77207
Bacteria.Proteobacteria.Alphaproteobacteria.Sphingomonadales	0.0290855	0.0180249	0.037373	3.77207
Bacteria.Firmicutes.Bacilli.Bacillales.Bacillaceae.Bacillus.Bacillus_smithii	0.00109205	0.00726707	0.00394775	3.47848
Bacteria.Proteobacteria.Gammaproteobacteria.Pseudomonadales.Pseudomonadaceae.Pseudomonas.Spumella_like_flagellate	4.44055e-05	0	0.00739713	3.39504
Bacteria.Firmicutes.Bacilli.Lactobacillales.Lactobacillaceae.Lactobacillus.Lactobacillus_rossiae	0.00377395	0	0.0222296	3.34131
Bacteria.Proteobacteria.Gammaproteobacteria.Pseudomonadales.Moraxellaceae.Acinetobacter.Acinetobacter_lwoffii	0.00479001	0.00129252	0.0493362	3.3029
Bacteria.Halanaerobiaeota.Halanaerobiia	0.000213436	0	0.0222296	3.25245
Bacteria.Halanaerobiaeota.Halanaerobiia.Halanaerobiales	0.000213436	0	0.0222296	3.25229
Bacteria.Halanaerobiaeota.Halanaerobiia.Halanaerobiales.Halanaerobiaceae.Halanaerobium	0.000213436	0	0.0222296	3.25213
Bacteria.Halanaerobiaeota	0.000213436	0	0.0222296	3.25208
Bacteria.Halanaerobiaeota.Halanaerobiia.Halanaerobiales.Halanaerobiaceae	0.000213436	0	0.0222296	3.25207
Bacteria.Firmicutes.Clostridia.Clostridiales.Ruminococcaceae.Intestinimonas	0	4.12348e-05	0.0222296	3.18004
Bacteria.Firmicutes.Bacilli.Bacillales.Sporolactobacillaceae.Tuberibacillus	9.88093e-06	6.3957e-05	0.0493362	3.12684
Bacteria.Epsilonbacteraeota	1.44789e-05	6.66246e-05	0.0277684	3.0975
Bacteria.Epsilonbacteraeota.Campylobacteria	1.44789e-05	6.66246e-05	0.0277684	3.09662
Bacteria.Epsilonbacteraeota.Campylobacteria.Campylobacterales	1.44789e-05	6.66246e-05	0.0277684	3.09656
Bacteria.Firmicutes.Bacilli.Lactobacillales.Lactobacillaceae.Lactobacillus.Lactobacillus_brevis	0.00189624	1.27361e-05	0.00280167	3.07811
Bacteria.Firmicutes.Bacilli.Lactobacillales.Lactobacillaceae.Lactobacillus.Lactobacillus_alimentarius	0.000503543	1.00781e-05	0.0495102	3.01219
Bacteria.Firmicutes.Bacilli.Bacillales.Bacillaceae.Bacillus.Bacillus_lehensis	0	0.000378101	0.002093	3.00392

## Sheet: CK vs BS
Table S3d Differential bacteria between CK and BS analysed via LEfSe
Taxa	Treatments		P value	LDA score
	CK	BS
Bacteria.Firmicutes.Bacilli.Bacillales	0.0501754	0.167815	0.0163092	4.76507
Bacteria.Firmicutes.Bacilli.Bacillales.Bacillaceae	0.0350357	0.118923	0.0163092	4.6284
Bacteria.Firmicutes.Bacilli.Bacillales.Bacillaceae.Bacillus	0.0334901	0.112403	0.0163092	4.60431
Bacteria.Proteobacteria.Alphaproteobacteria	0.0787443	0.0207823	0.00394775	4.50699
Bacteria.Proteobacteria.Alphaproteobacteria.Azospirillales	0.0236122	0.0033583	0.0104056	4.10305
Bacteria.Proteobacteria.Alphaproteobacteria.Azospirillales.Azospirillaceae	0.0236122	0.0033583	0.0104056	4.10305
Bacteria.Proteobacteria.Alphaproteobacteria.Azospirillales.Azospirillaceae.Azospirillum	0.0229162	0.00319398	0.0104056	4.0932
Bacteria.Proteobacteria.Alphaproteobacteria.Sphingomonadales.Sphingomonadaceae.Novosphingobium	0.028241	0.00609145	0.00394775	4.07017
Bacteria.Proteobacteria.Alphaproteobacteria.Sphingomonadales.Sphingomonadaceae.Novosphingobium.Novosphingobium_capsulatum	0.0278196	0.0057244	0.00394775	4.06889
Bacteria.Proteobacteria.Alphaproteobacteria.Sphingomonadales	0.0290855	0.00722328	0.00394775	4.06691
Bacteria.Proteobacteria.Alphaproteobacteria.Sphingomonadales.Sphingomonadaceae	0.0290855	0.00722328	0.00394775	4.06691
Bacteria.Firmicutes.Bacilli.Bacillales.Paenibacillaceae	0.00857626	0.0303619	0.00648531	4.00827
Bacteria.Proteobacteria.Gammaproteobacteria.Pseudomonadales	0.0213025	0.00508886	0.00648531	3.91313
Bacteria.Proteobacteria.Gammaproteobacteria.Pseudomonadales.Moraxellaceae	0.0204857	0.00454467	0.00648531	3.90485
Bacteria.Proteobacteria.Gammaproteobacteria.Pseudomonadales.Moraxellaceae.Acinetobacter	0.0201778	0.00453064	0.00648531	3.89626
Bacteria.Firmicutes.Bacilli.Bacillales.Paenibacillaceae.Brevibacillus	0.00290332	0.0172073	0.00394775	3.81844
Bacteria.Proteobacteria.Alphaproteobacteria.Caulobacterales	0.0193085	0.00622918	0.0249747	3.79966
Bacteria.Proteobacteria.Alphaproteobacteria.Caulobacterales.Caulobacteraceae	0.0192721	0.00622451	0.0249747	3.79836
Bacteria.Firmicutes.Bacilli.Bacillales.Thermoactinomycetaceae	0.001417	0.0145105	0.00394775	3.77733
Bacteria.Firmicutes.Bacilli.Bacillales.Thermoactinomycetaceae.Thermoactinomyces	0.00126949	0.0129678	0.00394775	3.73019
Bacteria.Firmicutes.Bacilli.Bacillales.Bacillaceae.Bacillus.Bacillus_smithii	0.00109205	0.00936986	0.00394775	3.5629
Bacteria.Firmicutes.Bacilli.Bacillales.Thermoactinomycetaceae.Thermoactinomyces.Thermoactinomyces_daqus	0.000446722	0.00774758	0.00369988	3.51796
Bacteria.Proteobacteria.Gammaproteobacteria.Betaproteobacteriales.Burkholderiaceae.Inhella	0.00622385	0.000662175	0.00394775	3.47923
Bacteria.Firmicutes.Bacilli.Bacillales.Paenibacillaceae.Brevibacillus.Brevibacillus_thermoruber	0.000919056	0.0073015	0.00394775	3.47307
Bacteria.Firmicutes.Bacilli.Lactobacillales.Lactobacillaceae.Lactobacillus.Lactobacillus_rossiae	0.00377395	0	0.0222296	3.34965
Bacteria.Firmicutes.Bacilli.Bacillales.Bacillaceae.Geobacillus	0.000830488	0.00506373	0.0249747	3.29948
Bacteria.Firmicutes.Bacilli.Lactobacillales.Lactobacillaceae.Lactobacillus.Lactobacillus_reuteri	0.00396263	0.000837663	0.037373	3.25718
Bacteria.Deinococcus_Thermus	0.00316275	0.00711152	0.037373	3.2559
Bacteria.Deinococcus_Thermus.Deinococci	0.00316275	0.00711152	0.037373	3.2559
Bacteria.Firmicutes.Bacilli.Bacillales.Paenibacillaceae.Paenibacillus.Paenibacillus_barengoltzii	0.00175306	0.00546778	0.0104056	3.23469
Bacteria.Firmicutes.Bacilli.Bacillales.Paenibacillaceae.Thermobacillus	0.000268574	0.00321551	0.00394775	3.15497
Bacteria.Bacteroidetes.Bacteroidia.Flavobacteriales	0.00362948	0.000726062	0.00648531	3.15031
Bacteria.Proteobacteria.Alphaproteobacteria.Rhizobiales	0.00590384	0.00343417	0.037373	3.12541
Bacteria.Firmicutes.Bacilli.Bacillales.Paenibacillaceae.Thermobacillus.Thermobacillus_composti	0.000195147	0.0029398	0.00394775	3.12232
Bacteria.Planctomycetes	0	2.02655e-05	0.0222296	3.10324
Bacteria.Proteobacteria.Alphaproteobacteria.Rhizobiales.Stappiaceae	0.00358307	0.00127627	0.0249747	3.08695
Bacteria.Proteobacteria.Alphaproteobacteria.Rhizobiales.Stappiaceae.Pannonibacter	0.00349676	0.00124352	0.0249747	3.07797
Bacteria.Proteobacteria.Alphaproteobacteria.Paracaedibacterales.Paracaedibacteraceae	5.78811e-05	0	0.00739713	3.04269
Bacteria.Proteobacteria.Alphaproteobacteria.Paracaedibacterales	5.78811e-05	0	0.00739713	3.04227
Bacteria.Bacteroidetes.Bacteroidia.Flavobacteriales.Flavobacteriaceae	0.00277148	0.000659085	0.0104056	3.00946
