# Supplementary material for: Additives Altered Bacterial Communities and Metabolic Profiles in Silage Hybrid Pennisetum
Source: Front Microbiol. 2022 Jan 5;12:770728. doi: 10.3389/fmicb.2021.770728 (PMC8767026; doi:10.3389/fmicb.2021.770728)
Supplement: Supplementary file 5 [file Table_5.XLSX]

## Sheet: CK vs MA
Table S5a The top five pathways with statistical difference obtained by comparing CK and MA
Pathway	Treatments		SEM	P value
	CK	MA
Gondoate biosynthesis (anaerobic)	0.00830118	0.00778186	0.00011915	0.0284059
CDP-diacylglycerol biosynthesis I	0.00792313	0.00691217	0.000153632	2.30714e-06
CDP-diacylglycerol biosynthesis II	0.00792313	0.00691217	0.000153632	2.30714e-06
Fatty acid beta-oxidation I	0.00786778	0.00684375	0.000242935	0.0357958
Superpathway of adenosine nucleotides de novo biosynthesis I	0.00736274	0.0067275	9.99838e-05	2.69071e-05

## Sheet: CK vs GL
Table S5b The top five pathways with statistical difference obtained by comparing CK and GL
Pathway	Treatments		SEM	P value
	CK	GL
Superpathway of thiamin diphosphate biosynthesis II	0.000739965	0.00194586	0.000287537	0.0378987
Superpathway of pyridoxal 5'-phosphate biosynthesis and salvage	0.00118216	0.00062414	0.000110274	0.00667213
PpGpp biosynthesis	0.00104836	0.000557864	9.95155e-05	0.00922546
Pyridoxal 5'-phosphate biosynthesis I	0.000782375	0.000321041	9.82002e-05	0.0153311
Syringate degradation	0.000783759	0.000442333	7.26432e-05	0.0152638

## Sheet: CK vs CE
Table S5c The top five pathways with statistical difference obtained by comparing CK and CE
Pathway	Treatments		SEM	P value
	CK	CE
Urate biosynthesis/inosine 5'-phosphate degradation	0.00712168	0.00745994	8.21891e-05	0.041674
L-lysine biosynthesis III	0.00649421	0.00662236	3.00309e-05	0.0329719
L-arginine biosynthesis II (acetyl cycle)	0.00618151	0.00652021	7.39995e-05	0.019356
L-lysine biosynthesis VI	0.00610102	0.0062942	4.01321e-05	0.0121468
Superpathway of L-isoleucine biosynthesis I	0.00606594	0.00623682	4.13243e-05	0.0404732

## Sheet: CK vs BS
Table S5d The top five pathways with statistical difference obtained by comparing CK and BS
Pathway	Treatments		SEM	P value
	CK	CE
CDP-diacylglycerol biosynthesis I	0.00792313	0.00760647	6.94351e-05	0.0199528
CDP-diacylglycerol biosynthesis II	0.00792313	0.00760647	6.94351e-05	0.0199528
Pyruvate fermentation to isobutanol (engineered)	0.00799009	0.00701006	0.000221041	0.0250084
Palmitate biosynthesis II (bacteria and plants)	0.00690828	0.00612939	0.000154966	0.00757627
Mycolate biosynthesis	0.00661898	0.00586314	0.000187508	0.04719
