# Supplementary material for: Additives Altered Bacterial Communities and Metabolic Profiles in Silage Hybrid Pennisetum
Source: Front Microbiol. 2022 Jan 5;12:770728. doi: 10.3389/fmicb.2021.770728 (PMC8767026; doi:10.3389/fmicb.2021.770728)
Supplement: Supplementary file 7 [file Table_7.XLSX]

## Sheet: CK vs MA
Table S7a Differential metabolites between CK and MA
Metabolites	Treatments		P value	VIP	Fold change
	CK	MA
L-Malic acid	209439	8.93216e+06	2.26332e-13	17.4902	42.6481
L-Saccharopine	14209.3	93953.3	1.21226e-08	1.46993	6.6121
Thr-Glu	48717.3	214010	9.67853e-07	2.11063	4.39289
Thr-Asp	54991.9	196872	2.01114e-05	1.94643	3.58002
Thr-Val	39395.4	140342	7.46361e-05	1.59596	3.5624
Ala-Glu	59419.2	172782	1.62104e-08	1.77509	2.90785
Norethindrone Acetate	439396	1.2736e+06	0.00541708	5.09758	2.89851
Thr-Leu	240324	651087	0.000283273	3.20295	2.7092
Norharmane	137830	371179	0.0291101	2.23121	2.69303
Galactonic acid	36356.8	88226.8	0.0143355	1.31097	2.42669
Tyr-Val	31753.4	75466.7	2.83421e-05	1.07996	2.37665
Ile-Val	245309	476599	1.73868e-05	2.52888	1.94285
Thr-Phe	72996.3	136440	0.0151242	1.23439	1.86914
His-Ile	119944	220612	1.34256e-06	1.69117	1.83928
Val-Ile	2.02851e+06	3.52547e+06	0.00013732	6.56896	1.73796
Pro-Glu	384994	634073	3.75358e-06	2.69593	1.64697
Ile-Ile	1.74416e+06	2.8701e+06	1.05954e-05	5.72214	1.64555
Ala-Lys	65790.9	102180	0.000993179	1.01063	1.55311
Tyramine	241263	364976	2.33881e-06	1.86373	1.51277
myo-Inositol	191845	281837	7.1892e-05	1.83106	1.46909
Ile-Phe	353537	514375	0.000169554	2.15496	1.45494
Phe-Pro	209950	298132	0.0101426	1.49779	1.42002
L-Gulonic gamma-lactone	603668	850315	0.0287739	2.90118	1.40858
Ile-Glu	212007	296721	1.02541e-05	1.61003	1.39958
Uracil	876211	1.21291e+06	0.0469013	3.5447	1.38427
Val-Glu	289059	399446	0.0431441	1.51193	1.38188
Leu-Ser	407315	547154	0.00101646	2.06908	1.34332
Ile-Ala	530827	691474	0.00900895	2.16513	1.30263
Ile-Pro	343672	426612	0.0415851	1.55902	1.24134
3-(3-Hydroxyphenyl)propanoic acid	4.31007e+06	3.46787e+06	0.00712	3.78383	0.804596
D-Lyxose	1.52533e+06	1.06119e+06	0.0013777	3.60959	0.695712
Cytosine	1.45282e+06	982643	0.000107792	3.01997	0.676368
L-Threonine	106263	68373.4	0.00297274	1.01038	0.643438
N-Acetyl-DL-methionine	194301	123130	0.000508117	1.36627	0.633711
5-Methylcytosine	313499	196167	5.20657e-07	1.56879	0.625734
Phytosphingosine	3.45219e+06	1.83022e+06	1.58266e-05	6.06587	0.530163
L-Aspartate	209490	108938	3.82443e-07	1.51248	0.520015
Diacetyl	1.41859e+06	677929	4.69365e-08	4.19903	0.477888
Acetylcholine	9.98261e+06	4.68012e+06	4.70805e-08	11.2792	0.468827
Malonic acid	179712	77561.4	2.96667e-06	1.7378	0.431587
Harmane	1.21249e+06	463521	1.82785e-07	4.23215	0.382288
Isocitrate	533511	172823	0.0258034	2.51183	0.323935
Thymine	369782	115812	2.84285e-06	2.85792	0.313189
L-Glutamate	87527.4	25168.9	1.20061e-07	1.39127	0.287554
L-Alanine	84766.5	16098	2.21339e-10	1.50283	0.18991
Dulcitol	170233	4525.75	7.81746e-05	2.28931	0.0265857
D-Threitol	1.28278e+07	271398	1.02342e-08	20.47	0.021157

## Sheet: CK vs GL
Table S7b Differential metabolites between CK and GL
Metabolites	Treatments		P value	VIP	Fold change
	CK	GL
L-Malic acid	209439	715921	0.0223422	5.23296	3.41829
Alpha-D-Glucose	302402	588880	0.00400854	3.90736	1.94734
Norethindrone Acetate	439396	728494	0.00308527	4.01878	1.65794
Thr-Val	39395.4	56565.8	0.0135004	1.20829	1.43585
Val-Arg	116282	158630	0.0302389	1.9178	1.36419
Leu-Ala	51900.3	66964.1	0.0170688	1.11713	1.29025
Leu-Glu	50776.3	65493.8	0.0452806	1.13703	1.28985
N-Acetyl-L-phenylalanine	144452	175364	0.0204013	1.60738	1.214
Tyramine	241263	182119	0.000223253	2.87553	0.754857
Malonic acid	179712	129325	0.00104486	2.1534	0.719622
L-Sorbose	293949	201070	0.00499712	2.89157	0.68403
Isomaltose	30020.6	13409	0.000644711	1.5691	0.446661
Isocitrate	533511	174691	0.0248827	4.7806	0.327437

## Sheet: CK vs CE
Table S7c Differential metabolites between CK and CE
Metabolites	Treatments		P value	VIP	Fold change
	CK	CE
L-Saccharopine	14209.3	15492.2	1.21226e-08	1.46993	6.6121
Alpha-D-Glucose	302402	1.37122e+06	0.000728002	6.65005	4.53445
Thr-Glu	48717.3	67400.7	9.67853e-07	2.11063	4.39289
Thr-Asp	54991.9	58628.7	2.01114e-05	1.94643	3.58002
Thr-Val	39395.4	120423	7.46361e-05	1.59596	3.5624
D-Mannose	21500.7	71419.7	0.00853995	1.36344	3.32174
Maltitol	48292.4	147387	0.00919029	2.00584	3.05198
Ala-Glu	59419.2	92184.1	1.62104e-08	1.77509	2.90785
Thr-Leu	240324	399466	0.000283273	3.20295	2.7092
Norharmane	137830	131475	0.0291101	2.23121	2.69303
Tyr-Val	31753.4	100346	2.83421e-05	1.07996	2.37665
Ile-Val	245309	531929	1.73868e-05	2.52888	1.94285
L-Gulonic gamma-lactone	603668	1.16361e+06	0.0283142	3.71307	1.92757
Myo-inositol	191845	366989	4.32858e-08	2.64027	1.91295
Thr-Phe	72996.3	106116	0.0151242	1.23439	1.86914
His-Ile	119944	177406	1.34256e-06	1.69117	1.83928
D-Ribose	74178.8	134457	0.0036907	1.39858	1.81261
D-Lyxose	1.52533e+06	2.71654e+06	5.8511e-05	6.56854	1.78095
Val-Ile	2.02851e+06	3.43965e+06	0.00013732	6.56896	1.73796
2-Dehydro-3-deoxy-D-gluconate	43755.9	75346.9	0.00966804	1.01722	1.72198
Scytalone	106894	181500	2.53045e-05	1.67129	1.69794
Pro-Glu	384994	440519	3.75358e-06	2.69593	1.64697
Ile-Ile	1.74416e+06	2.45256e+06	1.05954e-05	5.72214	1.64555
Ala-Lys	65790.9	136035	0.000993179	1.01063	1.55311
Tyramine	241263	75228.3	2.33881e-06	1.86373	1.51277
Ile-Phe	353537	574723	0.000169554	2.15496	1.45494
Benzoic acid	195242	278426	0.0122623	1.26084	1.42605
Phe-Pro	209950	319405	0.0101426	1.49779	1.42002
Ile-Glu	212007	200890	1.02541e-05	1.61003	1.39958
Val-Glu	289059	270804	0.0431441	1.51193	1.38188
N-Acetyl-DL-methionine	194301	262960	0.0144261	1.32575	1.35336
Leu-Ser	407315	492732	0.00101646	2.06908	1.34332
alpha-Linolenic acid	188981	247712	0.0477248	1.4989	1.31078
Ile-Ala	530827	702244	0.00900895	2.16513	1.30263
Diosmetin	205898	262921	0.0458715	1.08974	1.27695
Ile-Pro	343672	874917	0.0415851	1.55902	1.24134
3-(3-Hydroxyphenyl)propanoic acid	4.31007e+06	3.56143e+06	0.0255201	7.05097	0.826305
L-Alanine	84766.5	64289.6	0.000195618	1.14064	0.758431
Uracil	876211	658227	0.0058711	3.63825	0.75122
Cytosine	1.45282e+06	1.50569e+06	0.000107792	3.01997	0.676368
5-Methylcytosine	313499	344584	5.20657e-07	1.56879	0.625734
Nname,cis-9,10-Epoxystearic acid	5.48153e+06	3.40157e+06	0.00112077	10.9522	0.620551
Phytosphingosine	3.45219e+06	4.58571e+06	1.58266e-05	6.06587	0.530163
L-Aspartate	209490	170662	3.82443e-07	1.51248	0.520015
Diacetyl	1.41859e+06	1.33164e+06	4.69365e-08	4.19903	0.477888
Acetylcholine	9.98261e+06	9.31855e+06	4.70805e-08	11.2792	0.468827
Harmane	1.21249e+06	985133	1.82785e-07	4.23215	0.382288

## Sheet: CK vs BS
Table S7d Differential metabolites between CK and BS
Metabolites	Treatments		P value	VIP	Fold change
	CK	BS
Isomaltose	30020.6	76870.8	8.3304e-08	1.93485	2.56061
Maltitol	48292.4	110909	0.0197943	1.92976	2.29662
Hypoxanthine	16164.2	32381.3	0.00674466	1.06785	2.00328
Val-Arg	116282	177123	0.00392671	1.98928	1.52322
Ala-Lys	65790.9	99990.9	0.00112578	1.46056	1.51983
D-Threitol	1.28278e+07	1.94472e+07	0.00320228	19.1736	1.51602
His-Pro	63534.8	90938.7	0.00131061	1.27763	1.43132
Arachidonic Acid (peroxide free)	207467	295485	0.00027643	2.3146	1.42425
20-Hydroxyarachidonic acid	248350	349537	0.000676862	2.44389	1.40743
Diosmetin	205898	285546	0.0176151	1.7426	1.38683
Dopamine	103351	138622	0.000308284	1.39144	1.34127
Thr-Arg	66765	87639	0.00142381	1.08144	1.31265
Myo-inositol	191845	246779	0.000653393	1.71343	1.28635
N-Acetyl-DL-methionine	194301	237840	0.0401782	1.42166	1.22408
N-Acetyl-L-phenylalanine	144452	176074	0.00351968	1.16574	1.21891
Phe-Pro	209950	255137	0.0232869	1.27926	1.21523
3-(3-Hydroxyphenyl)propanoic acid	4.31007e+06	3.55628e+06	0.0279468	7.92496	0.825108
Tyramine	241263	127571	2.31277e-06	3.36501	0.528762
