# Supplementary material for: Additives Altered Bacterial Communities and Metabolic Profiles in Silage Hybrid Pennisetum
Source: Front Microbiol. 2022 Jan 5;12:770728. doi: 10.3389/fmicb.2021.770728 (PMC8767026; doi:10.3389/fmicb.2021.770728)
Supplement: Supplementary file 8 [file Table_8.XLSX]

## Sheet: CK vs MA
Table S8a Pathways involved in differential metabolites caused by malic acid
Pathways	Number	P value	Rich factor	Metabolites
Carbon fixation in photosynthetic organisms	3	0.0046102	0.142857	L-Malic acid
				L-Aspartate
				L-Alanine
Alanine, aspartate and glutamate metabolism	3	0.0052788	0.136364	L-Aspartate
				L-Alanine
				L-Glutamate
Aminoacyl-tRNA biosynthesis	4	0.0063614	0.0869565	L-Aspartate
				L-Alanine
				L-Glutamate
				L-Threonine
Glyoxylate and dicarboxylate metabolism	3	0.011585	0.103448	Isocitrate
				L-Malic acid
				L-Glutamate
Ascorbate and aldarate metabolism	2	0.035399	0.111111	L-Gulono-1,4-lactone
				Myo-inositol
Beta-alanine metabolism	2	0.035399	0.111111	L-Aspartate
				Uracil
Arginine biosynthesis	2	0.035399	0.111111	L-Glutamate
				L-Aspartate
Citrate cycle (TCA cycle)	2	0.043066	0.1	Isocitrate
				L-Malic acid

## Sheet: CK vs GL
Table S8b Pathways involved in differential metabolites caused by glucose
Pathways	Number	P value	Rich factor	Metabolites
Citrate cycle (TCA cycle)	2	0.0046108	0.1	Isocitrate
				L-Malic acid
Glyoxylate and dicarboxylate metabolism	2	0.0096149	0.0689655	Isocitrate
				L-Malic acid
Isoquinoline alkaloid biosynthesis	1	0.031987	0.166667	Tyramine

## Sheet: CK vs CE
Table S8c Pathways involved in differential metabolites caused by cellulase
Pathways	Number	P value	Rich factor	Metabolites
Ascorbate and aldarate metabolism	2	0.030284	0.111111	L-Gulono-1,4-lactone
				Myo-inositol
Beta-alanine metabolism	2	0.030284	0.111111	L-Aspartate
				Uracil
Carbon fixation in photosynthetic organisms	2	0.040412	0.0952381	L-Aspartate
				L-Alanine
Alanine, aspartate and glutamate metabolism	2	0.044039	0.0909091	L-Aspartate
				L-Alanine

## Sheet: CK vs BS
Table S8d Pathways involved in differential metabolites caused by Bacillus subtilis
Pathways	Number	P value	Rich factor	Metabolites
Isoquinoline alkaloid biosynthesis	2	0.00073866	0.333333	Dopamine
				Tyramine
Tyrosine metabolism	2	0.0056742	0.125	Dopamine
				Tyramine
Betalain biosynthesis	1	0.022102	0.333333	Dopamine
